# Supplementary material for: Jag1-Notch cis-interaction determines cell fate segregation in pancreatic development
Source: Nat Commun. 2023 Jan 21;14:348. doi: 10.1038/s41467-023-35963-w (PMC9867774; doi:10.1038/s41467-023-35963-w)
Supplement: Supplementary file 10 — Source Data [file 41467_2023_35963_MOESM10_ESM.zip]

Archive with 6 entries (6 files):
- Source_data_Figure1_and_FigureS1.xlsx
- __MACOSX/._Source_data_Figure1_and_FigureS1.xlsx
- Source_data_Figure4_and_Figure5.xlsx
- __MACOSX/._Source_data_Figure4_and_Figure5.xlsx
- Source_images_Fig_S1b.pdf
- __MACOSX/._Source_images_Fig_S1b.pdf
