# Supplementary material for: Jag1-Notch cis-interaction determines cell fate segregation in pancreatic development
Source: Nat Commun. 2023 Jan 21;14:348. doi: 10.1038/s41467-023-35963-w (PMC9867774; doi:10.1038/s41467-023-35963-w)
Supplement: Supplementary file 10 — Source Data [file 41467_2023_35963_MOESM10_ESM.zip › Source_data_Figure1_and_FigureS1.xlsx]

## Sheet: Fig_1b
Ptf1a+Nkx6-1+	Ptf1a+Jag1+	Ptf1a+Dll1+	Ptf1a+Hes1+
92.2	97.9	60	97.4
96.3	98.5	71	100
	97.8	70
	98.8	42
		40

## Sheet: Fig_1d
Ptf1a+					Nkx6-1+
Jag1+Dll1+	Jag1+Dll1−	Jag1−Dll1+	Jag1−Dll1−		Jag1+Dll1+	Jag1+Dll1−	Jag1−Dll1+	Jag1−Dll1−
30.5147	68.3824	0.735294	0.367647		3.3	14.5	16.3	65.9
38.1188	56.4356	4.9505	0.495049		2	12.5	13.9	71.5
18.3333	72.5	0	9.16667		1	5.6	18	75.4

## Sheet: Fig_1e
Ptf1a+			Nkx6-1+
Hes1+	Hes1−		Hes1+	Hes1−
30.3	69.7		76.7	23.3
14.5	85.5		85.3	14.7
14.5	85.5		82.7	17.3

## Sheet: Fig_S1c
min	Ptf1a
	Exp. 1	Exp. 2	Exp. 3
0	0.69	0.74	2.12
15	0.86	4.88	1.64
30	0.73	1.45	0.7
60	1.34	1.15	0.47
90	1.12	0.98	0.42
120	0.57	0.57	0.34
180	0.24	0.2	0.09
240	0.06	0.1	0.3
360	0.05	0.07	0.06

## Sheet: Fig_S1d
min	Jag1
	Exp. 1	Exp. 2	Exp. 3
0	1.05	0.68	0.87
15	0.94	2.42	1.25
30	0.83	1.3	0.79
60	1.33	2.11	0.65
90	0.8	1.84	0.65
120	0.68	0.74	0.69
180	0.35	0.37	0.37
240	0.17	0.24	0.67
360	0.2	0.31	0.12
