# Supplementary material for: Jag1-Notch cis-interaction determines cell fate segregation in pancreatic development
Source: Nat Commun. 2023 Jan 21;14:348. doi: 10.1038/s41467-023-35963-w (PMC9867774; doi:10.1038/s41467-023-35963-w)
Supplement: Supplementary file 10 — Source Data [file 41467_2023_35963_MOESM10_ESM.zip › Source_data_Figure4_and_Figure5.xlsx]

## Sheet: Figure 5a - MPC proportion (%)
MPC proportion (%)
	R26Yfp/Yfp	Dll1ΔFoxa2	Jag1ΔFoxa2/+	Jag1ΔFoxa2/-
Experiments	11.1	4.20000000	33.3	42.8
	14.0	6.50000000	24.9	59.3
	13.7	2.50000000	40.3	49.3
	9.4	9.20000000
	8.5
Simulation	15.4	0	28.0	70.6

## Sheet: Figure 4b and 4c - Compare osci
Compare oscillatory amplitude of Hes1 between experiment and simulation
Experiment			Simulation
DMSO	DAPT	MLN4924	DMSO	DAPT	MLN4924
4.8335	3.2623	2.6610	6.00370000000000	2.33050000000000	6.33350000000000
4.7598	1.1798	5.4015	1.62410000000000	2.35210000000000	2.40700000000000
4.0857	0.9135	2.5382	1.93140000000000	2.40340000000000	3.32650000000000
5.3420	1.8249	3.5501	5.83600000000000	2.37210000000000	6.99110000000000
5.3662	1.0953	4.7578	0.52118000000000	1.13950000000000	6.33830000000000
3.1009	1.6767	3.1173	6.22830000000000	2.27330000000000	3.34130000000000
5.0369	1.3625	1.5432	6.34460000000000	2.72190000000000	3.41730000000000
4.5106	1.6735	4.3420	6.35090000000000	2.72570000000000	5.71670000000000
3.1585	0.4625	1.6276	6.20730000000000	2.25980000000000	3.35760000000000
7.6940	1.5821	3.4690	6.29790000000000	2.64720000000000	4.54190000000000
1.9911	0.6829	3.3227	6.36040000000000	2.76870000000000	7.54240000000000
3.1163	0.3880	4.2837	6.25860000000000	2.41440000000000	2.75600000000000
4.6004	0.7627	2.9842	6.28760000000000	2.41460000000000	4.10580000000000
8.0654	0.9788	2.4943	6.04930000000000	2.82050000000000	3.69800000000000
2.8639	0.9054	2.4686	5.91400000000000	2.30910000000000	5.32270000000000
8.6926	1.4024	2.4374	6.20760000000000	2.48800000000000	5.06380000000000
4.8204	0.8940	4.5621	5.97920000000000	2.40430000000000	4.64120000000000
3.9557	1.9390	6.6573	6.28840000000000	2.77900000000000	3.03200000000000
1.2072	1.4939	3.1268	6.22050000000000	2.69780000000000	5.88180000000000
6.4365	1.1932	4.8322	1.72000000000000	2.71880000000000	6.69640000000000
2.8544	2.7874	1.9329	0.59334000000000	2.83120000000000	5.39520000000000
3.3198	0.7996	2.0604	6.34780000000000	2.67950000000000	6.34590000000000
3.9034	1.7626	2.5567	6.16170000000000	2.52240000000000	4.76500000000000
8.8857	1.3409	3.8628	0.51262000000000	2.86350000000000	4.88390000000000
4.2415	2.1402	1.9146	5.47140000000000	2.80530000000000	7.82180000000000
4.4647	2.7054	2.2910	6.01330000000000	2.60790000000000	4.09700000000000
2.3891	1.2731	2.3951	6.32450000000000	2.75800000000000	4.17850000000000
1.7293	0.8607	3.2518	6.29990000000000	2.44590000000000	4.85640000000000
3.0389	0.7614	2.2933	6.21640000000000	2.49780000000000	5.01440000000000
7.9974	2.4643	4.4073	6.26260000000000	2.24130000000000	6.31270000000000
6.8700	2.3464	4.8262	5.23130000000000	2.95760000000000	6.05750000000000
3.7594	1.9183	4.4640	5.05710000000000	2.39930000000000	5.49930000000000
3.9489	1.5837	3.0410	6.25460000000000	2.37330000000000	5.04490000000000
1.8543	4.0564	10.1889	5.92870000000000	2.72270000000000	5.86500000000000
2.3407	2.1805	5.1168	1.93650000000000	2.90150000000000	6.85740000000000
1.8249	1.2698	5.0012	6.10280000000000	2.79310000000000	7.01960000000000
6.4559	2.1635	4.9673	1.56200000000000	2.81000000000000	7.27750000000000
1.7241	0.6901	4.9624	6.19650000000000	2.73860000000000	6.37780000000000
2.4485	0.9066	2.9596	6.34740000000000	2.72580000000000	5.99980000000000
3.5032	0.9029	7.8737	6.28270000000000	2.40970000000000	3.25580000000000
4.7322	1.6552	3.5414	2.01640000000000	2.78550000000000	7.57560000000000
3.8414	0.6882	5.7291	5.35860000000000	2.79080000000000	4.89490000000000
3.2858	1.3514	3.4919	6.21130000000000	0.13125000000000	6.48070000000000
2.5849	0.7569	2.4594	6.34080000000000	2.29590000000000	6.91930000000000
1.4394	1.0375	4.2417	6.33700000000000	2.42400000000000	4.13780000000000
5.4147	0.9828	7.8416	1.32970000000000	2.52600000000000	3.89650000000000
4.8933	0.8002	4.1248	5.93210000000000	2.78250000000000	5.36870000000000
4.4575	0.7222	4.4247	0.57600000000000	2.44890000000000	4.49380000000000
1.0385	0.9638	5.3418	1.78440000000000	2.99510000000000	3.55680000000000
4.3814	3.7816	4.2694	6.36710000000000	2.41830000000000	4.03060000000000
3.3204	2.1751	2.1882	6.01120000000000	2.66050000000000	3.06130000000000
	4.8740	4.2305	6.25470000000000	2.46430000000000	5.95160000000000
	3.4168	2.0873	6.31710000000000	2.30560000000000	4.43940000000000
	1.4288	1.6021	0.78764000000000	2.30520000000000	4.33050000000000
	1.8454	2.8161	5.73020000000000	2.88030000000000	3.94020000000000
	1.2844	2.0713	5.84440000000000	2.37640000000000	3.67830000000000
	2.4175	2.2883	5.97640000000000	2.36560000000000	4.46440000000000
	1.7989	1.7458	5.79090000000000	2.26150000000000	2.71660000000000
	1.4371	1.1158	6.31420000000000	2.72710000000000	5.82150000000000
	0.7291	1.8888	6.32510000000000	2.64680000000000	3.79700000000000
	1.1981	2.2956	2.51600000000000	2.34860000000000	5.22860000000000
	1.2231	1.8293	1.08150000000000	3.00680000000000	5.76920000000000
	1.2391	4.5882	6.36710000000000	2.83160000000000	4.94060000000000
	0.3795	2.3494	0.43209000000000	2.36590000000000	2.65180000000000
	0.6535	1.4004	5.86630000000000	2.78400000000000	4.54480000000000
	0.9584	2.3893	6.00810000000000	2.96640000000000	5.95820000000000
	1.0458	1.5238	5.85060000000000	2.70030000000000	3.48220000000000
	2.6210	2.6509	6.09340000000000	0.35622000000000	5.29030000000000
	1.8609	3.0796	6.29830000000000	2.77990000000000	2.71420000000000
	1.6554	1.5365	5.45080000000000	2.80570000000000	3.10930000000000
	0.6159	3.7428	6.03320000000000	2.39300000000000	6.11190000000000
		2.9701	6.13960000000000	2.74540000000000	4.03840000000000
		2.7883	1.27810000000000	2.86340000000000	4.03690000000000
		2.4047	2.10990000000000	3.03620000000000	1.79250000000000
			6.28820000000000	2.70210000000000	4.82160000000000
			1.75240000000000	2.45380000000000	7.05030000000000
			5.86720000000000	2.25610000000000	6.04290000000000
			6.27650000000000	2.37610000000000	5.50880000000000
			6.19170000000000	2.37050000000000	6.55100000000000
			6.27000000000000	2.41640000000000	7.83350000000000
			5.44100000000000	2.84430000000000	6.32240000000000
			6.20640000000000	2.66860000000000	7.35400000000000
			6.34130000000000	3.02720000000000	5.91640000000000
			2.24550000000000	2.29740000000000	6.45100000000000
			5.18120000000000	2.38960000000000	6.45850000000000
			2.10360000000000	2.80330000000000	2.82360000000000
			6.32020000000000	2.40140000000000	6.12720000000000
			6.26510000000000	2.31340000000000	4.31380000000000
			6.29450000000000	2.31430000000000	2.87550000000000
			0.89174000000000	2.74030000000000	3.65610000000000
			6.38680000000000	2.71070000000000	6.89210000000000
			6.25350000000000		6.53280000000000
			6.23310000000000		4.00740000000000
			6.16080000000000		6.21600000000000
			6.28890000000000		6.11440000000000
			6.33990000000000		1.67520000000000
			6.04130000000000		4.11410000000000
			6.31700000000000		4.29770000000000
			5.57700000000000		5.39110000000000
			5.97090000000000		8.71190000000000
			6.27960000000000		3.47930000000000
			6.28570000000000		4.15790000000000
			6.20140000000000		6.31290000000000
			6.32680000000000		3.72970000000000
			5.80820000000000		5.24630000000000
			6.34900000000000		6.19250000000000
			6.24270000000000		3.33760000000000
			6.29470000000000		7.87900000000000
			6.35100000000000		6.49340000000000
			6.27810000000000		6.19780000000000
			5.85410000000000		6.18270000000000
			6.23760000000000		7.07600000000000
			5.49240000000000		2.89210000000000
			6.05620000000000		6.42090000000000
			6.29310000000000		5.16200000000000
					5.84520000000000
					5.84150000000000
					4.42280000000000
					6.24950000000000
					6.55100000000000
					4.33590000000000
					5.51690000000000
					7.07350000000000
					5.94290000000000
					5.35780000000000
					4.06440000000000
					5.21510000000000
					5.92220000000000
					5.88490000000000
					2.20730000000000
					3.80330000000000
					5.45090000000000
					6.79240000000000
					5.74760000000000
					8.97110000000000
					2.94360000000000
					5.34400000000000
					6.24640000000000
					3.16130000000000
					6.49400000000000
					6.79050000000000
					2.83910000000000
					4.33890000000000

## Sheet: Figure 4k–4m - Proportions of S
Proportions of Sox9+ and Ptf1a+ cells
Sox9 single+(%)			Ptf1a single+ (%)			DMSO DAPT MLN Explants
DMSO	DAPT	MLN4924	DMSO	DAPT	MLN4924	DMSO	DAPT	MLN4924
63.10000000	9.60000000	86.10000000	27.90000000	47.60000000	5.80000000	8.9	42.8	8.1
46.20000000	12.80000000	96.20000000	38.20000000	79.10000000	3.30000000	15.6	8.1	0.5
70.70000000	12.70000000	65.10000000	23.60000000	66.50000000	26.30000000	5.7	20.8	8.6
51.70000000	17.10000000	95.60000000	37.10000000	59.60000000	0.90000000	11.1	23.3	3.5
43.30000000	7.30000000	86.50000000	49.10000000	74.50000000	5.50000000	7.5	18.3	8.0
53.60000000	18.90000000	98.10000000	41.20000000	54.70000000	1.00000000	5.2	26.4	0.9
43.80000000	18.50000000	95.90000000	43.50000000	43.10000000	1.60000000	12.7	38.4	2.5
53.30000000	7.90000000	96.80000000	40.40000000	54.10000000	1.10000000	6.3	37.9	2.1
54.20000000	10.50000000	97.40000000	34.90000000	39.80000000	0.90000000	10.9	49.8	1.8
47.30000000	18.20000000	96.10000000	45.50000000	48.20000000	1.60000000	7.1	33.6	2.3
63.30000000		99.40000000	32.20000000		0.10000000	4.5		0.4
54.40000000		93.30000000	40.40000000		2.10000000	5.2		4.7
43.90000000		95.70000000	51.10000000		2.70000000	5.0		1.7
71.90000000		88.30000000	20.80000000		4.70000000	7.3		7.0
22.90000000		71.10000000	62.30000000		13.10000000	14.8		15.8
51.50000000		93.90000000	30.60000000		2.60000000	17.9		3.5
59.90000000			31.30000000			8.8
